# Supplementary material for: Immunofluorescent Evidence for Nuclear Localization of Aromatase in Astrocytes in the Rat Central Nervous System
Source: Int J Mol Sci. 2022 Aug 11;23(16):8946. doi: 10.3390/ijms23168946 (PMC9408820; doi:10.3390/ijms23168946)
Supplement: Supplementary file 1 [file ijms-23-08946-s001.zip]

Archive with 1 entries (1 files):
- ijms-1828741-supplementary.pdf
